# Supplementary material for: Therapeutic Exercise for Hospitalized Sarcopenic Patients: A Systematic Review and Meta-Analysis
Source: Sports (Basel). 2025 Sep 12;13(9):326. doi: 10.3390/sports13090326 (PMC12473829; doi:10.3390/sports13090326)
Supplement: Supplementary file 1 [file sports-13-00326-s001.zip]

Archive with 1 entries (1 files):
- sports-3824333-supplementary.pdf
